# Supplementary material for: YY1 regulates vascular resistance and blood pressure dynamics through epigenetic control of m6A RNA modifications in vascular smooth muscle cells
Source: Cardiovasc Res. 2025 Aug 7;121(12):1898–916. doi: 10.1093/cvr/cvaf136 (PMC12551392; doi:10.1093/cvr/cvaf136)
Supplement: cvaf136_Supplementary_Data [file cvaf136_supplementary_data.zip]

Archive with 2 entries (2 files):
- Supplemental unedited gel 20250222 R2.pdf
- Supplementary_final.pdf
